# Supplementary material for: A Non‐Host Pathogen Elicitor Induces Blast Resistance Mediated by OsNAC78‐Pir7b Module in Rice
Source: Plant Cell Environ. 2026 Mar 29;49(8):4894–906. doi: 10.1111/pce.70500 (PMC13353671; doi:10.1111/pce.70500)
Supplement: Supplementary file 2 — Supporting Information S2: Table 1. Primer used in this study. [file PCE-49-4894-s002.xlsx]

## Sheet: Table 1
Supporting Information S2: Table 1. Primer used in this study
Primer name	Forward primer sequences	Restriction enzyme sites	Reverse primer sequences	Restriction enzyme sites	Use of primers
KO-Pir7b	AATAATGGTCTCAGGCGCGCTCGACATGGCCGCGTCGTTTTAGAGCTAGAAATAGC	/	ATTATTGGTCTCTAAAC CTGCCACGGCGCGTGGTGCTGCTTCTTGGTGCC	/	Rice transformation
OE-Pir7b	TACTTCTGCACTAGGTACCTGCAGATGGAGATCAGCAGCAGCAG	PstI	TCCTCTTAGAATTCCCGGGGATCCCTACTCGTATTTGTTGGCTA	BamHI
OsNAC78	AACTGGGTCATGCACGAGTA	/	TCCTCAGTCGACTCATCTGC	/	qRT-PCR
Pir7b	ATGGAGATCAGCAGCAGCAG	/	TCCTCTGCTGGACTTTGCTG	/
OsUbq5	AACCAGCTGAGGCCCAAGA	/	ACGATTGATTTAACCAGTCCATGA	/
OsPR3	GTTCCTGGCTCTTGGGCTAG	/	GCAGGCCCGTAGTTGTAGTT	/
OsPR4b	GAGAAGGGTGGTGATGGTGG	/	TAGTTATCGCCGCAGTCGAC	/
OsPR4c	GATGAGAAGGGTGGTGCTGG	/	ATGAGGTGGCCCTTCTGGTA	/
OsPR10a	CTGTGGAAGGCGTTCATGGA	/	GTGAGCGACGAGGTAGTCC	/
MoPot2	ACGACCCGTCTTTACTTATTTGG	/	AAGTAGCGTTGGTTTTGTTGGAT	/
Pir7b-GFP	AGTGGGATCCATGGAGTCACCCGCCGCGGG	KpnI	TACCGAGCTCTTTTGCCTTCCTTGGCCTCC	HindIII	Subcellular localization
RFP-bZIP52	CCG GGT GAG CTC GGT ACC AAG CTT ATGATGAAGAAGTGCCCGTC	Hind	TACTCACTTAGCGGCCGCACTAGTTCAAGGCCACACATCAGCCG	SpeI
Pir7b-LUC	CGGTATCGATAAGCTTAGCCCACCAGAGGTAACAA	HindIII	TTGGCGTCTTCCATGGTTTTAGCTCAGCTGCTTCGA	NcoI	Dual-Luciferase
OsNAC78-LUC	CGGTATCGATAAGCTTTGTTCCTTATTGAGTCTGATTGT	HindIII	TTGGCGTCTTCCATGGCGGCGGCGAGGGGAATTTCA	NcoI
MBP-NAC78	GGATTTCACATATGTCCATGAGCCAATCGCCGCCGGA	NcoI	ACCTGCAGGGAATTCGGATCCTCACCTGCTGTAGATACACAGCC	BamHI	EMSA
OsPir7b-cy5.5-probe1	GTGGATTTAGAGCGTGTTCGGGGGAGTT
OsPir7b-cy5.5-mutant probe1	GTGGATTTAGAGCaaGTTCGGGGGAGTT
